# Supplementary material for: In Vivo Quantitative Monitoring of Drug Release from Halo-Spun Rubbery Mats by Fluorescent Organism Bioimaging (FOBI)
Source: Polymers (Basel). 2025 Nov 7;17(22):2972. doi: 10.3390/polym17222972 (PMC12656612; doi:10.3390/polym17222972)
Supplement: Supplementary file 1 [file polymers-17-02972-s001.zip]

Archive with 2 entries (2 files):
- JEP_2025_10_17_DOX_SI.pdf
- JEP_DOX_Video.mp4
